# Supplementary material for: Early life stressful experiences escalate aggressive behavior in adulthood via changes in transthyretin expression and function
Source: eLife. 2022 Oct 13;11:e77968. doi: 10.7554/eLife.77968 (PMC9633068; doi:10.7554/eLife.77968)
Supplement: Figure 3—source data 1. [file elife-77968-fig3-data1.zip]

Archive with 5 entries (5 files):
- Figure 3-source data 1.tif
- Hypo GAPDH.tif
- Hypo TTR.tif
- PFC GAPDH.tif
- PFC TTR.tif
