# Supplementary material for: Early life stressful experiences escalate aggressive behavior in adulthood via changes in transthyretin expression and function
Source: eLife. 2022 Oct 13;11:e77968. doi: 10.7554/eLife.77968 (PMC9633068; doi:10.7554/eLife.77968)
Supplement: Figure 4—source data 2. [file elife-77968-fig4-data2.zip]

Archive with 5 entries (5 files):
- Fig 4- source data 2.tif
- Hypo-GAPDH.tif
- Hypo-NRGN.TIF
- PFC-GAPDH.tif
- PFC-NRGN.TIF
